# Supplementary material for: RNF122 promotes glioblastoma growth via the JAK2/STAT3/c‐Myc signaling Axis
Source: CNS Neurosci Ther. 2024 Sep 1;30(9):e70017. doi: 10.1111/cns.70017 (PMC11366496; doi:10.1111/cns.70017)
Supplement: Supplementary file 1 — Data S1. [file CNS-30-e70017-s001.zip]

Archive with 2 entries (2 files):
- cns70017-sup-0001-Supinfo01.docx
- cns70017-sup-0002-Supinfo02.pdf
